# Supplementary material for: Original Contributions to the Chemical Composition, Microbicidal, Virulence-Arresting and Antibiotic-Enhancing Activity of Essential Oils from Four Coniferous Species
Source: Pharmaceuticals (Basel). 2021 Nov 13;14(11):1159. doi: 10.3390/ph14111159 (PMC8617773; doi:10.3390/ph14111159)
Supplement: Supplementary file 1 [file pharmaceuticals-14-01159-s001.zip]

Archive with 1 entries (1 files):
- pharmaceuticals-1421253-supplementary.pdf
